# Supplementary material for: Towards a Neurophenomenological Understanding of Self-Disorder in Schizophrenia Spectrum Disorders: A Systematic Review and Synthesis of Anatomical, Physiological, and Neurocognitive Findings
Source: Brain Sci. 2023 May 23;13(6):845. doi: 10.3390/brainsci13060845 (PMC10296413; doi:10.3390/brainsci13060845)
Supplement: Supplementary file 1 [file brainsci-13-00845-s001.zip]

Archive with 1 entries (1 files):
- brainsci-2406431-supplementary.pptx
